# Supplementary material for: Increased vitamin D intake may reduce psychological anxiety and the incidence of menstrual irregularities in female athletes
Source: PeerJ. 2022 Nov 21;10:e14456. doi: 10.7717/peerj.14456 (PMC9686408; doi:10.7717/peerj.14456)
Supplement: Supplemental Information 1 [file peerj-10-14456-s001.csv]

Energy	Protein	Fat	CHO	Ca	Fe	VitaminA	VitaminB1	VitaminB2	VitaminC	Fiber	VD	age	height	BM	BF	MS	stait	trait
1538.730933	52.02876667	72.54076667	161.93764	266.5672667	5.973533333	460.956	0.72524	0.872916	89.39333333	8.291333333	2.952666667	19	156	48		0	45	38
1682.0014	77.97243333	56.7491	208.4119933	1361.525	7.782333333	510.7381667	0.98376	1.200007333	73.71666667	11.276	9.274666667	19	153	53.5	22.5	0	46	45
2422.059833	95.48605	105.7784667	262.8563	803.0781333	12.95386667	725.7566667	1.126825	1.722926667	138.638	14.0685	8.182	22	169	56	19	1	46	46
1864.918267	71.79196333	72.09158667	224.98109	728.975	9.613346667	666.6239667	0.954863667	1.471469333	113.0612333	13.17266667	3.446666667	19	165	53.5	19.8	0	62	53
2038.704133	98.7978	80.33176667	218.4282867	526.7744	7.6613	760.7626667	2.248646667	2.612004667	234.6073333	10.34566667	13.96026667	20	167	54.4	19.9	0	51	42
2690.2876	97.71027667	92.72050667	350.84398	510.3698333	10.5067	584.3251333	1.90246	1.604216667	142.4818667	15.3377	4.883933333	18	156	52	24	1	57	59
1506.977833	56.04658667	51.31057333	200.0460633	364.777	6.947123333	371.9299	0.794982	0.679900667	160.0633667	12.397	1.153666667	20	161	51	19	1	45	58
1938.410267	76.10813333	59.30646667	264.5145067	490.3388667	9.338733333	746.9293333	2.2152	1.901949333	197.9646667	14.2818	7.131	19	153.2	50.8	20.9	1	54	46
2222.9489	95.25924333	82.43578	264.9008367	897.3007333	9.840616667	733.121	1.305489667	1.821383667	212.3554667	16.27271333	11.93833333	22	169	55.7	15	1	45	49
1877.664467	65.17496333	77.96147333	221.8320667	466.0542	8.580066667	656.527	1.083235667	1.138513667	56.35423333	9.923773333	3.294666667	19	166	53.2	12.1	0	45	54
2171.502733	95.36847667	79.13109333	260.9199667	609.7852667	7.200273333	497.6359667	2.348079667	2.762865	253.1412333	11.70116667	4.151866667	20	167	52.7	15.7	1	50	43
2294.9588	112.0889667	81.984	263.98292	664.6286667	13.11393333	435.5285	1.039753333	1.703634667	85.89733333	15.61673333	6.953833333	18	156	52	24	1	48	56
1555.241667	58.0905	60.83083333	192.1181667	533.6466667	7.941833333	439.2633333	0.711566667	1.056566667	170.9233333	14.94633333	2.948666667	20	161	52	20	1	44	61
2359.015167	110.8288567	73.69916	300.5568267	515.791	12.13257	7489.6155	1.556456333	2.133829333	58.109	11.8045	16.68466667	20	155	45	17	0	44	58
1710.1164	90.25143333	62.03786667	189.7659933	916.1403333	5.457333333	532.6181667	1.62251	1.686990667	248.8366667	9.334333333	16.977	19	153	52.8	23.7	0	40	43
2849.609533	117.9944467	113.8169367	321.3656633	591.9342	14.4601	442.076	1.887767	2.244676	161.8183333	13.20666667	13.02648667	22	169	56	16	1	48	51
2173.801933	80.50357667	76.94015333	280.02703	399.4253333	9.883536667	250.7252	1.239746	1.410318	75.4086	12.37216667	9.453266667	19	166	53	15	0	59	60
2318.235917	89.40635	76.35368333	304.8464917	493.9945	10.33528167	340.5764167	1.158005	1.314131667	79.70575	11.51833333	10.66426667	21	167	52	16.6	0	39	45
2744.835667	118.4554667	103.1207167	319.6295833	753.8666667	13.8986	588.2391667	1.684023667	1.998106667	159.005	17.34383333	11.08366667	18	156.5	52	22	1	43	45
1895.962933	72.97506667	65.65036667	245.4195067	533.4753333	9.475333333	423.0696667	1.055043333	1.177086	165.4496667	16.56883333	4.383033333	21	161	52	19	1	47	55
2517.7718	103.9550767	86.46184	315.6752767	537.7693333	10.59926333	1390.961667	1.867062	1.620022	104.3566667	12.88216667	23.56633333	21	155	45	18	0	42	62
2049.1567	93.25055333	72.46880667	251.3057267	739.1246667	13.58884	799.8759	3.528802	5.473589333	1250.346867	9.174333333	13.84433333	20	153	54.2	24.6	0	40	42
2550.423133	118.7682967	110.3336133	257.83453	872.4386667	12.32453667	877.9769333	1.249668333	1.887405	157.4802	14.45642	5.232666667	22	169	56	17	1	53	56
2095.856967	90.44467667	89.33957667	221.3348133	738.7663333	11.52057	651.2925333	1.286908333	1.458083667	124.9474333	12.28866	4.4026	19	166	54	18	0	59	53
2812.193833	126.1070733	131.76428	264.62607	1127.8014	14.34433	1092.8673	1.919740667	2.622942	141.1545667	10.47066667	17.61833333	21	167	52	18.9	0	75	51
2429.438667	109.4671833	89.35513333	286.2577667	597.3116667	12.9472	922.5311667	1.181661667	1.912616667	233.1133333	17.53891667	26.7447	18	156.5	50.5	22.5	1	38	37
1498.5507	61.28122	52.65057333	189.3914433	386.415	9.501056667	703.4369	0.839408667	1.025736	147.1300333	16.36633333	3.159666667	21	161	51	20	1	56	60
3061.6586	121.1488133	111.50166	375.1092267	509.552	17.43646	1058.337933	1.494051333	2.079558667	146.9488	18.52036667	5.880066667	21	155	45	19	0	50	60
2201.101167	89.32478333	62.9568	267.8967833	560.169	9.234316667	530.1801667	2.007441667	1.943021667	178.9666667	13.6551	12.06193333	20	153	52	23.3	1	48	40
2029.050803	87.14307533	65.30545067	262.1795977	483.2074333	8.821059	419.1161567	1.204675867	1.264625933	145.14707	12.73438333	6.476166667	22	169	56	17	1	51	49
1765.2809	56.48625667	58.46713333	242.93058	426.1858333	21.94123667	247.7573333	1.065024	0.693764667	76.61103333	9.313833333	4.1709	20	166	53	14	0	40	63
2212.174733	107.1957667	85.98153333	237.1091267	926.5818667	15.5768	858.9931667	2.21568	2.607987333	329.6396667	9.326966667	23.36903333	21	167	51.8	18.5	0	44	49
2192.702223	95.88832067	65.89943233	292.64632	630.4859333	10.04385033	573.6183333	1.4642221	1.6605461	192.6883333	16.31536667	23.12938333	19	156.5	50.5	21	1	34	34
1586.899033	58.67768667	47.28704	224.2804433	310.1443333	7.64329	561.5835667	1.032285333	0.939722667	203.2467	14.5665	1.993666667	21	161	51	20	1	52	54
2753.752533	96.80699	86.18161333	380.9893567	507.2964	11.38909667	610.6514667	1.549617333	1.390615	105.3505667	17.36966667	3.30525	21	155	45	19	0	35	63
2826.538333	111.91894	95.21739	367.62873	720.2344667	10.22810667	591.4739	1.739116667	2.216401	178.1007667	16.35364333	21.3709	20	153	54.1	23.9	0	29	38
1967.064233	80.60587667	75.39734	228.9856967	783.0716667	9.468896667	575.0546667	1.602325333	1.742446667	71.837	8.3	9.0903	20	166	55	17.5	0	53	54
1802.836533	84.1983	50.90316667	239.1323	820.9918333	11.44873333	640.5733333	1.295073333	1.93121	65.383	8.547833333	14.684	21	167	54	19	0	49	48
2668.05575	121.282281	90.57520867	327.5289813	775.1843667	14.12956667	708.2553167	1.523862933	1.806003033	245.0256767	19.14816667	4.809533333	19	156.5	52	22	0
2315.475667	111.5566667	79.05736667	263.7981333	813.0466667	11.11683333	1080.253333	1.217086667	1.66124	134.38	15.63246667	12.983	21	161	53	20	1	49	51
2545.635533	114.1012067	82.17151333	321.43562	576.5806667	9.935866667	592.5766667	1.184646667	1.742732	150.7686667	16.83766667	3.442333333	21	155	45	18	0	49	65
																0
3398.9635	138.1333	105.7241327	456.1022767	998.3723333	13.91565	756.0151667	1.86682	2.27942	156.0301667	17.5582	4.304666667	18	170	59.6		0	42	45
3274.486233	125.69346	90.21002	483.3352167	1134.474	14.07150333	1125.534533	1.832549333	2.295066	281.0934333	20.59366667	7.516033333	16	170	61	14	0	21	26
2663.382433	120.57243	80.10982667	347.35416	1106.498	10.96067667	561.1737667	1.758128	2.172972	90.97013333	13.4245	9.945666667	17	166	60	22	1	29	32
2482.471333	105.5992667	52.0234	398.5658667	845.765	23.57066667	6994.3	2.154766667	3.9831	152.29	37.31033333	2.833	19	172	66		0	40	33
1982.95	114.4723333	35.491	314.705	1588.546667	16.02	3952.483333	1.876566667	3.041133333	452.4766667	42.06233333	18.31633333	18	170	68.5	23.5	1	39	42
4067.824333	159.5610333	116.0823	586.2021333	1360.990667	23.1299	1770.926333	2.726073333	2.953186667	269.298	28.93793333	16.48533333	17	175	66	12	0	43	49
2622.3427	105.1142233	92.94174667	323.7012733	525.045	10.10943	499.7766333	1.548657333	1.543893333	170.7334	12.5585	2.763333333	17	175	69	23	0	36	35
2757.2574	114.95768	69.86151333	419.8757533	1316.638	10.17971333	458.5943	1.342557333	2.514102	119.9364	17.1778	2.633666667	19	168	58		0	38	43
1996.5611	114.6425333	67.42716667	230.2552333	785.0966667	12.49003333	495.35	1.02355	1.435366667	116.0366667	19.22416667	12.4872	21	167.8	65		1	64	52
3231.2088	154.2154667	154.0901667	297.34522	926.9649333	15.18353333	683.7906667	1.396796667	2.309978	108.3363333	16.59943333	5.581	20	165	64		0	28	38
3010.9579	119.8229333	124.0025	338.0925433	746.6377333	11.91431667	1536.8845	2.032116667	2.168102333	157.5333333	13.17743333	4.25765	21	167	64	24	1	37	51
2410.041333	131.2661667	92.18066667	249.6297	317.2536667	13.07953333	562.1983333	1.8592	2.489696667	136.3433333	14.35033333	22.47766667	19	161.5	58	16	0	40	38
2720.9333	140.1365133	80.97967333	348.13209	641.4033333	20.39291	895.1187667	1.771786333	2.393754	276.4469667	22.176	10.52233333	20	169	66.1	24.8	0	34	47
2419.1595	117.5052533	78.331164	307.713612	819.6324667	9.310733333	561.1709667	2.521066667	2.105312667	223.2634	11.2275	2.657366667	21	166	64	28.4	0	44	32
3654.310767	145.5005233	104.0220133	531.8082	1710.993333	19.25516333	1703.792967	2.936217333	2.822252333	447.0574	27.08716667	11.54726667	16	170	60	13	1	26	27
2684.359467	117.1215267	69.92213467	387.5787067	520.5383333	17.72933333	3756.128167	1.317826667	2.307357333	380.5133333	15.493	9.268	23	164	59	18	1	44	55
1908.312933	84.3354	78.73856667	202.6425733	437.654	7.986866667	322.2085	1.21729	0.985152667	52.47333333	10.23933333	8.831	15	169	66	23	0	36	33
2333.25959	92.319193	96.453148	274.509663	503.7476	8.681483333	580.7696667	2.037876667	1.942528	296.5543333	18.75066667	4.471	23	172	73		0	46	50
3156.6914	120.1302267	89.24588667	453.02951	793.6900667	17.59753667	428.6252	2.115282667	1.704013333	96.3051	18.91736667	2.3638	18	166	58	22	0	27	30
2674.074033	120.77136	89.54302	346.48437	1393.658667	15.54133667	3237.3662	1.867452667	2.710304	263.8201	25.85176667	10.95446667	15	166	58	16	0	41	44
2823.458833	131.2509667	70.5726	406.6414833	927.8966667	17.78801667	12882.30683	2.56793	3.907406667	295.4771667	17.025	3.705	19	172	63		0	27	31
3041.284233	139.33404	97.61841333	394.31381	699.5618	13.23112333	892.0352333	2.893602	2.865706	336.5333667	22.20083333	2.689666667	19	170	68	24.5	0	28	38
3135.735433	123.70592	83.14895667	466.2290533	1176.907333	20.18989	1227.0274	2.178957	2.500335	214.1623667	20.86626667	11.8772	17	175	66	12	0	40	54
2774.0095	99.58749333	85.83978667	383.96479	586.9990667	8.951903333	644.6362	2.154106	1.623875333	243.4851	13.3906	11.0268	17	176.7	66.9	20.1	0	30	36
2482.055067	134.8238333	63.0474	354.4869933	1266.737133	9.396333333	1285.874833	2.02016	3.352074	358.74	16.908	1.863666667	20	168	58		0	44	45
2164.0631	126.25005	54.77925	306.8402067	705.5807667	12.26433333	1344.306	3.13794	3.326062667	491.3833333	23.15	14.83933333	20	165	64		0	39	52
2498.160147	115.74665	77.975259	320.6652767	563.8046667	7.993733333	1304.9555	6.575156667	6.098747333	253.5116667	12.62776667	10.2178	16	165	66	24.2	1	42	50
2613.573133	116.9426333	72.14863333	368.9936733	1016.551733	10.38221333	978.2679667	1.752160667	1.578756667	173.1400667	20.64226667	22.0528	16	169	64	16.5	0	41	42
2133.123433	126.91576	70.25575333	236.4873967	515.5873333	12.69180333	595.6973667	1.309006	1.517714667	89.11343333	17.00676667	23.14793333	20	161	62	19	0	42	43
2901.8477	152.6233533	96.59220667	344.4282767	767.7326667	19.38979	1095.943567	1.767692	2.621139333	174.6133667	21.767	9.328	21	169	65.8	23.2	0	33	46
1769.773067	79.40420667	72.68688	194.51842	675.7353333	6.833746667	481.5301333	2.276190667	2.572962	164.2114	8.271266667	3.18	21	166	61		0	40	25
3614.922067	148.9609267	90.78531	543.2849633	1601.007733	17.00569	1269.771067	2.541289	2.790796667	312.5114	23.46027	7.516733333	16	170	60.5	14	0	25	34
2350.580333	103.4092467	59.639984	344.88896	519.946	12.2182	877.1521667	1.077653333	1.556888	423.3233333	19.07933333	5.824333333	23	164	58	18	1	43	55
2404.549367	96.31405333	83.94927333	302.98531	364.8550667	8.678156667	1301.253567	2.242372	2.133426	216.9383667	13.72843333	12.61966667	24	172	74		1	51	59
2732.780733	104.7557	82.16603333	376.7581267	749.08	16.71823333	530.0006667	1.48398	1.481614	84.91666667	12.6502	9.063266667	18	166	60	22.5	0	39	33
3216.884367	136.8823867	103.6795733	426.1842433	1797.853333	18.49602333	1410.460233	2.706255333	3.056496	261.9533667	23.73833333	7.9751	15	165	60	16	0	44	45
2788.598967	118.9963533	83.27841333	381.8139233	903.6080333	9.079413333	2917.413367	1.796379333	1.886934667	120.3107667	15.3	1.79855	20	172	62		0	44	31
2544.111467	107.0484	59.84893333	383.8156867	568.9836	10.94606667	787.2711667	1.557573333	1.676118	116.897	15.66883333	1.696	19	170	67.5	24	0	28	35
3192.8815	123.0859333	95.03103333	451.60805	1250.298733	17.34561667	3190.747833	1.655493333	2.119113333	441.1868333	21.74716667	5.108666667	17	175	64	12	1	45	53
2698.248633	89.4091	69.5112	418.54537	645.354	8.923116667	504.7941667	1.155776667	1.462418	283.2935	11.68683333	10.9226	17	176	65.4		0	25	35
2935.496	190.8694667	61.03153333	416.602	1495.405333	13.40693333	1934.279333	3.45554	4.25918	312.3333333	20.60426667	12.805	20	168	58		0	44	45
2597.240333	109.11882	90.47260667	330.2512467	1012.384333	11.86640667	902.7685667	1.506718667	1.655467333	245.1568667	18.147	6.1438	15	170	63	23	0	35	41
2050.860733	91.94426667	51.0856	294.27166	671.3973333	9.448	414.7781667	0.947626667	1.113874	217.2033333	13.784	14.49766667	16	165	66	24.2	0	41	52
2146.485167	80.61723	61.36693333	306.6380033	450.1665667	9.811346667	782.8062667	1.268746333	1.218243	151.7999667	13.31473333	9.06525	16	168.5	64.5	16	0	35	42
3069.993733	158.4841733	123.86968	315.6964933	674.2754667	16.58430667	5090.433733	1.412488667	2.869396	154.5772	20.14166667	2.649	20	161	63	20	0	34	34
2466.843867	116.9704533	82.2823	304.64746	737.4173333	9.860873333	662.8764	2.065238667	2.579242667	121.3942	14.4379	17.4448	21	169	64.7	21.3	0	33	46
3662.037833	152.2969933	112.94797	505.9454567	1475.749	18.65805333	1866.3432	2.976951	3.201618667	462.2537667	28.70313333	4.7123	17	170	60	14	0	30	34
2793.606517	95.68294667	96.6435	371.2974567	677.7046167	10.87563333	674.3375	1.487815	1.443609333	155.5333333	16.57008333	8.493633333	16	158	60	18	1	40	43
3233.980583	147.1320017	89.33492	456.2589567	1835.8928	16.26762833	3707.392533	2.432742667	3.782052833	264.4745167	28.2706	10.02345833	16	165	61	17	0	42	50
2983.10555	128.7446267	85.33475333	415.0499933	735.8544167	18.12017	1020.776867	1.496697667	1.8	226.1401	21.69258333	4.385166667	18	175	64	15	1	64	58
2339.843892	81.8659575	73.464365	330.6930367	357.4965833	7.8971775	1203.006317	1.617060333	1.250989583	115.141075	15.4524	9.5507125	18	176.4	68	19	0	35	33
2378.561867	102.64922	98.32490667	262.3925267	775.7726667	10.01557333	534.3140667	2.068975333	1.792969333	116.3662	14.71936667	9.190666667	15	170	64	24	0	25	37
2228.378433	100.1410667	69.27820333	293.4959167	729.2734667	11.48346667	440.82	0.950848333	1.766455	79.69166667	17.57716667	10.63033333	17	165	68	25	1	43	44
2349.712233	93.00830667	88.06831333	289.66357	728.0658	10.54769667	939.9249667	1.444330667	1.834852	168.1619	17.8375	7.967933333	17	169	65.5	16.5	0	36	35
3838.986233	143.19274	105.18158	570.0460033	906.5185333	18.30286333	858.9843	2.248544	1.943095333	237.4935667	38.33553333	2.752066667	16	167	59	12	1	32	30
3644.6427	130.0095533	103.1219973	540.9903917	986.8953333	12.5763	853.3705667	2.0013745	2.410575167	103.8358667	13.06441333	5.84548	19	169.6	60		0	38	40
1880.43765	65.84644167	42.90834167	297.1829767	311.8666667	8.368158333	460.0491667	1.236514167	0.957418167	65.18166667	12.87259167	2.546666667	22	166	62		0	34	25
1882.2677	89.93538667	68.51227333	228.19821	885.8526667	10.14865667	1007.0559	1.739472	1.548932667	255.2437	26.2175	9.292	19	169	69	22	1	57	59
2000.819333	95.05113333	81.90423333	212.1265	442.807	10.53693333	577.9633333	0.80212	1.13653	66.895	17.03143333	7.019666667	23	161	59	16	0	38	46
2370.220333	109.9453967	65.53096667	327.8008	786.7033333	12.13183333	587.7166667	1.413183333	1.60145	109.0766667	14.59933333	7.913333333	20	172	64	15	0	55	52
2518.089367	131.2997533	73.48239333	332.7656433	929.5796667	14.88499	973.2789	1.669328667	2.188736	172.1143667	29.2065	2.357666667	19	170	67.8	25	0	40	47
2600.041487	140.4837333	75.67065333	331.665338	823.665	12.20065667	652.7697667	1.42912	2.4866752	330.3007	20.47653333	4.118333333	20	168	59.5		0	41	46
2058.109033	97.02043667	68.67354	253.8455267	772.7441667	11.41512333	478.4235667	1.183052	1.268814333	224.2708667	15.60733333	4.052916667	23	178	65	18	1	55	53
3110.351733	127.9470733	121.19588	362.6511533	1194.177667	16.54548	847.1388	2.236087333	2.290095333	135.0967333	16.99473333	4.881	22	167	64	14	0	45	50
2325.698967	119.8498167	80.49571	265.9975333	479.051	13.23555333	850.9692	1.135799	1.551142	94.4446	14.17266667	9.513333333	20	161	61	19.5	0	35	40
1641.437033	118.4676933	57.18766667	161.9257767	1200.4318	12.42547667	865.8442333	1.426214	2.530708667	129.5141667	17.71827333	7.608633333	21	169	63.4	20.7	0	33	46
